# Supplementary material for: GUIdock-VNC: using a graphical desktop sharing system to provide a browser-based interface for containerized software
Source: Gigascience. 2017 Feb 24;6(4):1–6. doi: 10.1093/gigascience/giw013 (PMC5530313; doi:10.1093/gigascience/giw013)
Supplement: Supplemental material [file giw013_Supp.zip]

Archive with 8 entries (8 files):
- Architecture.pdf
- bmc_article.bib
- execRatios2.png
- GUIdock-VNC Demo.mov
- Infrastructure.pdf
- noVNC cloud.mp4
- Screenshots.pdf
- UserManual20161111.pdf
