# Supplementary material for: GUIdock-VNC: using a graphical desktop sharing system to provide a browser-based interface for containerized software
Source: Gigascience. 2017 Feb 24;6(4):1–6. doi: 10.1093/gigascience/giw013 (PMC5530313; doi:10.1093/gigascience/giw013)
Supplement: Supplemental material [file giw013_Supp.zip › bmc_article.bib]

@article{rodriguez2015improving,
  title={Improving the virtualization of rich applications by combining VNC and streaming protocols at the hypervisor layer},
  author={Rodr{\'\i}guez-Silva, Daniel A and Loureiro-Acu{\~n}a, Jaime and Gonz{\'a}lez-Casta{\~n}o, Francisco J and L{\'o}pez-Bravo, Cristina},
  journal={Software: Practice and Experience},
  year={2015},
  publisher={Wiley Online Library}
}

@article{hung2016guidock,
  title={GUIdock: Using Docker Containers with a Common Graphics User Interface to Address the Reproducibility of Research},
  author={Hung, Ling-Hong and Kristiyanto, Daniel and Lee, Sung Bong and Yeung, Ka Yee},
  journal={PloS one},
  volume={11},
  number={4},
  pages={e0152686},
  year={2016},
  publisher={Public Library of Science}
}

%%%%%%%%%%%%%% the following are copied from the GUIdock paper
@Article{Boettiger2015,
    title = {An introduction to {D}ocker for reproducible research, with examples from the {R} environment.},
    author = {Carl Boettiger},
    journal = {ACM SIGOPS Operating Systems Review, Special Issue on Repeatability and Sharing of Experimental Artifacts},
    year = {2015},
    volume = {49},
    number = {1},
    pages = {71--79},
    url = {http://arxiv.org/abs/1410.0846},
  }

@Article{Nosek2015,
    title = {Promoting an open research culture: Author guidelines for journals could help to promote transparency, openness and reproducibility.},
    author = {B. A. Nosek and G. Alter and G. C. Banks and D. Borsboom and S. D. Bowman and S. J. Breckler and S. Buck and C. D. Chambers and G. Chin and G. Christensen and M. Contestabile and A. Dafoe and E. Eich and J. Freese and R. Glennerster and D. Goroff and D. P. Green and B. Hesse and M. Humphreys and J. Ishiyama and D. Karlan and A. Kraut and A. Lupia and P. Mabry and T. Madon and N. Malhotra and E. Mayo-Wilson and M. McNutt and E. Miguel and E. Levy Paluck and U. Simonsohn and C. Soderberg and B. A. Spellman and J. Turitto and G. VandenBos and S. Vazire and E. J. Wagenmakers and R. Wilson and T. Yarkoni},
    journal = {Science},
    year = {2015},
    volume = {348},
    number = {6242},
    pages = {1422--1425},
    }

@Article{Fronczuk2015,
    title = {CyNetworkBMA: a Cytoscape app for inferring gene regulatory networks.},
    author = {Maciej Fronczuk and Adrian E. Raftery and Ka Yee Yeung},
    journal = {Under revision},
    }

@Article{Novere2015,
    title = {Quantitative and logic modelling of molecular and gene networks.},
    author = {Nicolas Le Novere},
    journal = {Nature Reviews Genetics},
    year = {2015},
    volume = {16},
    pages = {146--158},
    url = {http://www.nature.com/nrg/journal/v16/n3/abs/nrg3885.html#close},
  }

@Article{Ideker2010,
    title = {A decade of systems biology.},
    author = {Han-Yu Chuang and Matan Hofree and Trey Ideker},
    journal = {Annual Review of Cell and Developmental Biology},
    year = {2010},
    volume = {26},
    pages = {721--744},
  }
  
  @Article{Streib2012,
  title={Statistical inference and reverse engineering of gene regulatory networks from observational expression data.},
  author={ Frank Emmert-Streib and Galina V. Glazko and Gökmen Altay and Ricardo de Matos Simoes},
  journal={Frontiers in Genetics},
  year={2012},
  volume={3},
  pages={8},
  }
  
  @Book{Ideker2005,
  title={Cytoscape: A Software Environment for Integrated Models of Biomolecular Interaction Networks},
  author={Rowan Christmas and Iliana Avila-Campillo and Hamid Bolouri and Benno Schwikowski and Mark Anderson and Ryan Kelley and Nerius Landys and Chris Workman and Trey Ideker and Ethan Cerami and Rob Sheridan and Gary D. Bader and Chris Sander},
  journal={American Association for Cancer Research Education Book},
  year={2005},
  pages={12--16},
  url={http://educationbook.aacrjournals.org/cgi/content/full/2005/1/12},
  }
  
  @Article{Ideker2007,
  title={Integration of biological networks and gene expression data using Cytoscape},
  author={Melissa S Cline and  Michael Smoot and  Ethan Cerami and  Allan Kuchinsky and  Nerius Landys and  Chris Workman and  Rowan Christmas and  Iliana Avila-Campilo and  Michael Creech and  Benjamin Gross and  Kristina Hanspers and  Ruth Isserlin and  Ryan Kelley and  Sarah Killcoyne and  Samad Lotia and  Steven Maere and  John Morris and  Keiichiro Ono and  Vuk Pavlovic and  Alexander R Pico and  Aditya Vailaya and  Peng-Liang Wang and  Annette Adler and  Bruce R Conklin and  Leroy Hood and  Martin Kuiper and  Chris Sander and  Ilya Schmulevich and  Benno Schwikowski and  Guy J Warner and  Trey Ideker and Gary D Bader},
  journal={Nature Protocols},
  year={2007},
  pages={2366--2382},
  }
  
  @Article{Buck2015,
  title={Solving reproducibility},
  author={Stuart Buck},
  journal={Science},
  year={2015},
  volume={348},
  issue={6242},
  pages={1403},
  }
  
  @Article{Kaiser2015,
  title={The cancer test},
  author={Jocelyn Kaiser},
  journal={Science},
  year={2015},
  volume={348},
  issue={6242},
  pages={1411--1413},
  }

@misc{BiocDocker,
  title = {Docker containers for Bioconductor},
  url={https://www.bioconductor.org/help/docker/},
}

@misc{Rocker,
  title = {Introducing Rocker: Docker for R},
  url={http://dirk.eddelbuettel.com/blog/2014/10/23/},
}
  
  @misc{BioDocker,
  title={Bio Docker: Docker for Bioinformatics},
  url={http://biodocker.org/},
  }
  
  @misc{Ono2015,
  title={VIZBI 2015 Tutorial: Cytoscape, iPython, Docker, and reproducible workflow},
  author={Keiichiro Ono},
  url={https://github.com/idekerlab/cyREST/wiki/VIZBI-2015-Tutorial},
  }
  
  @misc{biopython,
  title={Biopython},
  url={http://biopython.org/wiki/Main_Page},
  }
  
  @misc{bioperl,
  title={BioPerl},
  url={http://www.bioperl.org/wiki/Main_Page},
  }
  
  @Article{cyREST,
  title={CyREST: Turbocharging Cytoscape Access for External Tools via a RESTful API},
  author={Keiichiro Ono and Tanja Muetze and Georgi Kolishovski and Paul Shannon and Barry Demchak},
  journal={F1000 Research},
  year=2015,
  volume={4},
  pages={478},
  }
  
  @Article{raftery1995,
  title={Bayesian model selection in social research (with Discussion)},
  author={Adrian E. Raftery},
  journal={Sociological Methodology}, 
  volume={25}, 
  pages={111--196},
  }
  
  @Article{hoeting1999,
  title={Bayesian model averaging: A tutorial (with Discussion)},
  author={Jennifer A. Hoeting and David Madigan and Adrian E. Raftery and Chris T. Volinsky},
  journal={Statistical Science}, 
  volume={14}, 
  pages={382--401},
  }
  
  @Article{giant,
  title={GIANT: A Cytoscape Plugin for Modular Networks},
  author={Fabio Cumbo and Paola Paci and Daniele Santoni and Luisa Di Paola and Alessandro Giuliani},
  journal={PLoS ONE},
  volume={9},
  issue={10},
  pages={e105001},
  }
  
  @Article{CyTargetLinker,
  title={CyTargetLinker: A Cytoscape App to Integrate Regulatory Interactions in Network Analysis},
  author={Martina Kutmon and Thomas Kelder and Pooja Mandaviya and    Chris T. A. Evelo and   Susan L. Coort},
  journal={PLoS ONE},
  volume={8},
  issue={12},
  pages={e82160},
  }
  
  @Article{cytoscapeF1000,
  title={The Cytoscape app article collection},
  author={Alexander R Pico and Gary D Bader and Barry Demchak and Oriol Guitart Pla and Timothy Hull and William Longabaugh and Christian Lopes and Samad Lotia and Piet Molenaar and Jason Montojo and John H Morris and Keiichiro Ono and Benno Schwikowski and David Welker and Trey Ideker},
     journal={F1000 Research},
  year=2014,
  volume={3},
  pages={138},
  }
  
  @Article{klijn2015,
  title={A comprehensive transcriptional portrait of human cancer cell lines},
  author={ Christiaan Klijn and Steffen Durinck and	Eric W Stawiski and	Peter M Haverty and	Zhaoshi Jiang and	Hanbin Liu and Jeremiah Degenhardt and Oleg Mayba and Florian Gnad and Jinfeng Liu and Gregoire Pau and Jens Reeder and Yi Cao and Kiran Mukhyala and Suresh K Selvaraj and Mamie Yu and Gregory J Zynda and Matthew J Brauer and Thomas D Wu and Robert C Gentleman and Gerard Manning and Robert L Yauch and Richard Bourgon and David Stokoe and Zora Modrusan and Richard M Neve and Frederic J de Sauvage and Jeffrey Settleman, and Somasekar Seshagiri and Zemin Zhang},
  journal={Nature Biotechnology},
  year=2015,
  volume={33},
  issue={3},
  pages={306--312},
  }
  
  @article{deseq,
  author={Simon Anders and Wolfgang Huber},
  title={Differential expression analysis for sequence count data},
  journal={Genome Biology},
  volume={11},
  year={2010},
  pages={R106},
}
%%%%%%%%%%%%%%%%%%%%%%%
%%%%%%%%%%%%%%%%%%%%%%%
%%%%%%%%%%%%%%%%%%%%%%%

 @article{CsardiNepusz2006, title={The igraph Software Package for Complex Network Research}, volume={Complex Systems}, journal={InterJournal}, author={Csardi, Gabor and Nepusz, Tamas}, year={2006}, pages={1695}}

 @article{Faith2007, title={Large-Scale Mapping and Validation of {Escherichia} coli Transcriptional Regulation from a Compendium of Expression Profiles}, volume={5}, ISSN={1544-9173, 1545-7885}, number={1}, journal={PLoS Biology}, author={Faith, Jeremiah J. and Hayete, Boris and Thaden, Joshua T. and Mogno, Ilaria and Wierzbowski, Jamey and Cottarel, Guillaume and Kasif, Simon and Collins, James J. and Gardner, Timothy S.}, year={2007}, pages={e8}}

 @article{Gentleman2004, title={Bioconductor: open software development for computational biology and bioinformatics}, volume={5}, number={10}, journal={Genome Biology}, author={Gentleman, Robert C. and Carey, Vincent J. and Bates, Douglas M. and Bolstad, Ben and Dettling, Marcel and Dudoit, Sandrine and Ellis, Byron and Gautier, Laurent and Ge, Yongchao and Gentry, Jeff and et al.}, year={2004}, pages={R80}}

 @article{Lo2012, title={Integrating external biological knowledge in the construction of regulatory networks from time-series expression data}, volume={6}, number={1}, journal={BMC Systems Biology}, author={Lo, Kenneth and Raftery, Adrian and Dombek, Kenneth and Zhu, Jun and Schadt, Eric and Bumgarner, Roger and Yeung, Ka Yee}, year={2012}, pages={101}}

@Article{Marbach2009,
   author      = {Marbach, D. and Schaffter, T. and Mattiussi, C. and Floreano, D.},
   journal     = {Journal of {C}omputational {B}iology},
   keywords    = {Reverse Engineering; Gene Regulatory Networks; DREAM Challenge; Modularity; Network Motifs},
   number      = {2},
   pages       = {229--239},
   title       = {Generating {R}ealistic {I}n {S}ilico {G}ene {N}etworks for {P}erformance {A}ssessment of {R}everse {E}ngineering {M}ethods},
   volume      = {16},
   year        = 2009
}

 @article{Marbach2010, title={Revealing strengths and weaknesses of methods for gene network inference}, volume={107}, ISSN={0027-8424, 1091-6490}, number={14}, journal={Proceedings of the National Academy of Sciences}, author={Marbach, D. and Prill, R. J. and Schaffter, T. and Mattiussi, C. and Floreano, D. and Stolovitzky, G.}, year={2010}, month={Apr}, pages={6286â6291}}

 @article{Marbach2012, title={Wisdom of crowds for robust gene network inference}, volume={9}, ISSN={1548-7091, 1548-7105}, number={8}, journal={Nature Methods}, author={Marbach, Daniel and Costello, James C and KÃŒffner, Robert and Vega, Nicole M and Prill, Robert J and Camacho, Diogo M and Allison, Kyle R and Aderhold, Andrej and Allison, Kyle R and Bonneau, Richard and et al.}, year={2012}, month={Jul}, pages={796â804}}

 @article{Marbach2009, title={Generating Realistic In Silico Gene Networks for Performance Assessment of Reverse Engineering Methods}, volume={16}, abstractNote={Reverse engineering methods are typically first tested on simulated data from in silico networks, for systematic and efficient performance assessment, before an application to real biological networks. In this paper we present a method for generating biologically plausible in silico networks, which allow realistic performance assessment of network inference algorithms. Instead of using random graph models, which are known to only partly capture the structural properties of biological networks, we generate network structures by extracting modules from known biological interaction networks. Using the yeast transcriptional regulatory network as a test case, we show that extracted modules have a biologically plausible connectivity because they preserve functional and structural properties of the original network. Our method was selected to generate the âgold standardâ networks for the gene network reverse engineering challenge of the third DREAM conference (Dialogue on Reverse Engineering Assessment and Methods, Cambridge, MA, 2008).}, number={2}, journal={Journal of Computational Biology}, author={Marbach, Daniel and Schaffter, Thomas and Mattiussi, Claudio and Floreano, Dario}, year={2009}, pages={229â239}}

 @article{Prill2010, title={Towards a rigorous assessment of systems biology models: the {DREAM3} challenges}, volume={5}, number={2}, journal={PLOS ONE}, author={Prill, Robert J. and Marbach, Daniel and Saez-Rodriguez, Julio and Sorger, Peter K. and Alexopoulos, Leonidas G. and Xue, Xiaowei and Clarke, Neil D. and Altan-Bonnet, Gregoire and Stolovitzky, Gustavo}, year={2010}, pages={e9202}}

 @article{Saito2012, title={A travel guide to {Cytoscape} plugins}, volume={9}, ISSN={1548-7091, 1548-7105}, number={11}, journal={Nature Methods}, author={Saito, Rintaro and Smoot, Michael E and Ono, Keiichiro and Ruscheinski, Johannes and Wang, Peng-Liang and Lotia, Samad and Pico, Alexander R and Bader, Gary D and Ideker, Trey}, year={2012}, month={Nov}, pages={1069â1076}}

 @article{Shannon2003, title={Cytoscape: a software environment for integrated models of biomolecular interaction networks}, volume={13}, number={11}, journal={Genome Research}, author={Shannon, Paul and Markiel, Andrew and Ozier, Owen and Baliga, Nitin S. and Wang, Jonathan T. and Ramage, Daniel and Amin, Nada and Schwikowski, Benno and Ideker, Trey}, year={2003}, pages={2498â2504}}

 @inproceedings{Urbanek2003, title={A Fast Way to Provide {R} Functionality to Applications}, booktitle={Proceedings of DSC}, author={Urbanek, Simon}, year={2003}, pages={2}}

 @article{Yeung2011, title={Construction of regulatory networks using expression time-series data of a genotyped population}, volume={108}, ISSN={0027-8424, 1091-6490}, number={48}, journal={Proceedings of the National Academy of Sciences}, author={Yeung, K. Y. and Dombek, K. M. and Lo, K. and Mittler, J. E. and Zhu, J. and Schadt, E. E. and Bumgarner, R. E. and Raftery, A. E.}, year={2011}, month={Nov}, pages={19436â19441}}

 @inproceedings{Yeung2014, title={Bayesian Model Averaging methods and {R} package for gene network construction}, booktitle={Big Data Analytic Technology For Bioinformatics and Health Informatics ({KDDBHI}), workshop at the 20th {ACM} {SIGKDD} Conference on Knowledge Discovery and Data Mining ({KDD})}, author={Yeung, Ka Yee and Fraley, Chris and Young, William Chad and Bumgarner, Roger and Raftery, Adrian E.}, year={2014}}

 @article{Young2014, title={Fast {Bayesian} inference for gene regulatory networks using {ScanBMA}}, volume={8}, number={1}, journal={BMC Systems Biology}, author={Young, William Chad and Raftery, Adrian E. and Yeung, Ka Yee}, year={2014}, pages={47}}

 @article{Zhu2008, title={Integrating large-scale functional genomic data to dissect the complexity of yeast regulatory networks}, volume={40}, ISSN={1061-4036}, number={7}, journal={Nature Genetics}, author={Zhu, Jun and Zhang, Bin and Smith, Erin N and Drees, Becky and Brem, Rachel B and Kruglyak, Leonid and Bumgarner, Roger E and Schadt, Eric E}, year={2008}, month={Jun}, pages={854â861}}

@Article{Friedman2010,
    title = {Regularization Paths for Generalized Linear Models via
      Coordinate Descent},
    author = {Jerome Friedman and Trevor Hastie and Robert Tibshirani},
    journal = {Journal of Statistical Software},
    year = {2010},
    volume = {33},
    number = {1},
    pages = {1--22},
    url = {http://www.jstatsoft.org/v33/i01/},
  }

@Article{Meyer2008,
    title = {minet: A {R}/{B}ioconductor package for inferring large transcriptional networks using mutual information},
    author = {Patrick E. Meyer and FrÃ©dÃ©ric Lafitte and Gianluca Bontempi},
    journal = {BMC Bioinformatics},
    year = {2008},
    volume = {9},
    number = {1},
    pages = {461},
    url = {http://www.biomedcentral.com/1471-2105/9/461},
  }
  
  @misc{bmaR,
  title={BMA: Bayesian Model Averaging. Package for Bayesian model averaging for linear models, generalizable linear models and survival models (cox regression)},
  url={https://cran.r-project.org/web/packages/BMA/index.html},
  }

@misc{kitematic,
title={Kitematic by Docker},
url={https://kitematic.com/},
}

@misc{moba,
title={MobaXterm: Enhanced terminal for Windows with X11 server, tabbed SSH client, network tools and much more},
url={http://mobaxterm.mobatek.net/},
}

@misc{xquartz,
title={XQuartz: A version of the  X Window System that runs on OS X},
url={http://xquartz.macosforge.org/landing/},
}

@misc{socat,
title={socat: Multipurpose relay (SOcket CAT)},
url={http://www.dest-unreach.org/socat/doc/socat.html},
}
  
@article{moreews2015bioshadock,
  title={BioShaDock: a community driven bioinformatics shared Docker-based tools registry},
  author={Moreews, Fran{\c{c}}ois and Sallou, Olivier and M{\'e}nager, Herv{\'e} and Le Bras, Yvan and Monjeaud, Cyril and Blanchet, Christophe and Collin, Olivier},
  journal={F1000Research},
  year={2015},
  volume={4},
  pages={1443}
}

@article{goecks2010galaxy,
  title={Galaxy: a comprehensive approach for supporting accessible, reproducible, and transparent computational research in the life sciences},
  author={Goecks, Jeremy and Nekrutenko, Anton and Taylor, James and others},
  journal={Genome Biol},
  volume={11},
  number={8},
  pages={R86},
  year={2010}
}

@article{aranguren2015enhanced,
  title={Enhanced reproducibility of SADI web service workflows with Galaxy and Docker},
  author={Aranguren, Mikel Ega{\~n}a and Wilkinson, Mark D},
  journal={GigaScience},
  volume={4},
  number={1},
  pages={1--9},
  year={2015}
}

%%%%%%%%%%%%%%%%%%%%%%%
%%%%%%%% 7/15 new references

@Article{Shamir2008,
    title = {Modelling and analysis of gene regulatory networks},
    author = {Guy Karlebach and Ron Shamir},
    journal = {Nature Reviews Molecular Cell Biology},
    year = {2008},
    volume = {9},
    number = {10},
    pages = {770--780},
  }

@Article{Hecker2009,
    title = {Gene regulatory network inference: data integration in dynamic models-a review},
    author = {Michael Hecker and Sandro Lambeck and Susanne Toepfer and Eugene van Someren and Reinhard Guthke},
    journal = {Biosystems},
    year = {2009},
    volume = {96},
    number = {1},
    pages = {86--103},
  }

@Article{Heckerman2008,
    title = {A tutorial on learning with {B}ayesian networks},     
    author = {David Heckerman},
    journal = {Studies in Computational Intelligence},
    year = {2008},
    volume = {156},
    pages = {33--82},
  }

@Article{Friedman2000,
    title = {Using {B}ayesian networks to analyze expression data},     
    author = {Nir Friedman and Michal Linial and Iftach Nachman and Dana Pe'er},
    journal = {Journal of Computational Biology},
    year = {2000},
    volume = {7},
    pages = {601--620},
  }

@Article{Quackenbush2008,
    title = {Seeded {B}ayesian Networks: constructing genetic networks from microarray data}, 
    author = {Amira Djebbari and John Quackenbush},
    journal = {BMC Systems Biology},
    year = {2008},
    volume = {2},
    pages = {57},
  }


@article{Zhu2012, 
  title={Stitching together multiple data dimensions reveals interacting metabolomic and transcriptomic networks that modulate cell regulation}, 
  volume={10}, 
  number={4}, 
  journal={PLOS Biology}, 
  author={Jun Zhu and Pavel Sova and Qiuwei Xu and Kenneth M. Dombek and Ethan Y. Xu and Heather Vu and Zhidong Tu and Rachel B. Brem and Roger E. Bumgarner and Eric E. Schadt}, 
  year={2012}, 
  pages={e1001301}}

@Article{Song2012,
    title = {Comparison of co-expression measures: mutual information, correlation, and model based indices}, 
    author = {Lin Song and Peter Langfelder and Steve Horvath},
    journal = {BMC Bioinformatics},
    year = {2012},
    volume = {13},
    pages = {328},
  }

@Article{Zhang2010,
    title = {A new multiple regression approach for the construction of genetic regulatory networks}, 
    author = {Shu-Qin Zhang and Wai-Ki Ching and Nam-Kiu Tsing and  Ho-Yin Leung and Dianjing Guo},
    journal = {Artificial Intelligence in Medicine},
    year = {2010},
    volume = {48},
    pages = {153--160},
  }

@Article{lasso2010,
    title = {Weighted-{LASSO} for structured network inference from time course data}, 
    author = {Camille Charbonnier and Julien Chiquet and Christophe Ambroise},
    journal = {Statistical Applications in Genetics and Molecular Biology},
    year = {2010},
    volume = {9},
    pages = {15},
  }

@Article{liu2014,
    title = {A group {LASSO}-based method for robustly inferring gene regulatory networks from multiple time-course datasets}, 
    author = { Li-Zhi Liu and Fang-Xiang Wu and Wen-Jun Zhang},
    journal = {BMC Systems Biology},
    year = {2014},
    volume = {8 (Suppl 3)},
    pages = {S1},
  }

@Article{Genenet2006,
    title = {Reverse engineering genetic networks using the {G}enenet package}, 
    author = {Juliane SchÃ€fer and Rainer Opgen-Rhein and Korbinian Strimmer},
    journal = {R News},
    year = {2006},
    volume = {6},
    number = {5},
    pages = {50--53},
  }

@Article{predictionet,
    title = {predictionet: a package for inferring predictive networks from high-dimensional genomic data}, 
    author = {Benjamin Haibe-Kains and Catharina Olsen and Gianluca Bontempi and John Quackenbush},
    journal = {Bioconductor Vignette},
    year = {2015},
    url = {http://bioconductor.org/packages/release/bioc/vignettes/predictionet/inst/doc/predictionet.pdf}
  }

@Article{tdaracne,
    title = {Time{D}elay-{ARACNE}: Reverse engineering of gene networks from time-course data by an information theoretic approach}, 
    author = {Pietro Zoppoli and Sandro Morganella and Michele Ceccarelli},
    journal = {BMC Bioinformatics},
    year = {2010},
    volume = {11},
    pages = {154},
    url = {http://bioconductor.org/packages/release/bioc/vignettes/TDARACNE/inst/doc/TDARACNE.pdf}
  }

@Article{vlaic2013,
    title = {{GRN2SBML}: automated encoding and annotation of inferred gene regulatory networks complying with {SBML}}, 
    author = {Sebastian Vlaic and Bianca Hoffmann and Peter Kupfer and Michael Weber and Andreas DrÃ€ger},
    journal = {Bioinformatics},
    year = {2013},
    volume = {29},
    number = {17},
    pages = {2216--2217},
  }

@Article{hucka2003,
    title = {The systems biology markup language ({SBML}): a medium for representation and exchange of biochemical network models}, 
    author = {M. Hucka and A. Finney and H.M.Sauro and H. Bolouri and J. C. Doyle and H. Kitano and the rest of the SBML Forum},
    journal = {Bioinformatics},
    year = {2003},
    volume = {19},
    number = {4},
    pages = {524--531},
  }

@Article{weber2013,
    title = {Inference of dynamical gene-regulatory networks based on time-resolved multi-stimuli multi-experiment data applying {N}et{G}enerator V2.0}, 
    author = {Michael Weber and Sebastian G Henkel and Sebastian Vlaic and Reinhard Guthke and Everardus J van Zoelen and Dominik Driesch},
    journal = {BMC Systems Biology},
    year = {2013},
    volume = {7},
    pages = {1},
  }

@Article{vlaic2012,
    title = {The extended {TILAR} approach: a novel tool for dynamic modeling of the transcription factor network regulating the adaption to in vitro cultivation of murine hepatocytes}, 
    author = {Sebastian Vlaic1 and Wolfgang Schmidt-Heck and Madlen Matz-Soja and Eugenia Marbach and JÃ¶rg Linde and Anke Meyer-Baese and Sebastian Zellmer and Reinhard Guthke and Rolf Gebhardt},
    journal = {BMC Systems Biology},
    year = {2012},
    volume = {6},
    pages = {147},
  }

@Article{hecker2009b,
    title = {Integrative modeling of transcriptional regulation in response to antirheumatic therapy}, 
    author = {Michael Hecker and Robert Hermann Goertsches and Robby Engelmann and Hans-Juergen Thiesen and Reinhard Guthke},
    journal = {BMC Bioinformatics},
    year = {2009},
    volume = {10},
    pages = {262},
  }

@article{guidock2016,
  title={GUIdock: Using Docker Containers with a Common Graphics User Interface to Address the Reproducibility of Research},
  author={Hung, Ling-Hong and Kristiyanto, Daniel and Lee, Sung Bong and Yeung, Ka Yee},
  journal={PLOS One},
  year={2016},
  volume={11},
  number={4},
  pages={e0152686}
}

@article{vnc1998,
	author={Richardson, Tristan and Stafford-Fraser, Quentin and Wood, Kenneth R. and Hopper, Andy},
    year={1998},
    title={Virtual network computing},
    journal={IEEE Internet Computing},
    volume=2,
    number=1,
    pages=33
    }

@misc{noVNC,
  title = {noVNC by kanaka},
  url={http://kanaka.github.io/noVNC/},
}

@misc{oauth,
  title = {OAuth},
  url={http://oauth.net/},
}

@misc{dockerBeta,
  title = {Docker for Mac and Windows Beta: the simplest way to use Docker on your laptop},
  url={https://blog.docker.com/2016/03/docker-for-mac-windows-beta/},
}

@misc{Xvfb,
	title={{X}vfb:  virtual framebuffer {X} server for {X} Version 11},
	url={https://www.x.org/releases/X11R7.6/doc/man/man1/Xvfb.1.xhtml},
}
%%%%%%%%%%%%%%%%%% KY added the following references
@article{moreews2015bioshadock,
  title={BioShaDock: a community driven bioinformatics shared Docker-based tools registry},
  author={Moreews, Fran{\c{c}}ois and Sallou, Olivier and M{\'e}nager, Herv{\'e} and Le Bras, Yvan and Monjeaud, Cyril and Blanchet, Christophe and Collin, Olivier},
  journal={F1000Research},
  year={2015},
  volume={4},
  pages={1443}
}

 @misc{BioDocker,
  title={Bio Docker: Docker for Bioinformatics},
  url={http://biodocker.org/},
  }
 
@article{guidock2016,
  title={GUIdock: Using Docker Containers with a Common Graphics User Interface to Address the Reproducibility of Research},
  author={Hung, Ling-Hong and Kristiyanto, Daniel and Lee, Sung Bong and Yeung, Ka Yee},
  journal={PLOS One},
  year={2016},
  volume={11},
  number={4},
  pages={e0152686}
}
  
@misc{guidockVNC-code, 
	title={Mittal, V; Hung, L; Keswani, J; Kristiyanto, D; Lee, S, B; Yeung, K, Y (2016): Supporting data for "GUIdock-VNC: Using a graphical desktop sharing system to provide a browser-based interface for containerized software" GigaScience Database.} ,
	url={http://dx.doi.org/10.5524/100261},
}
